# Supplementary material for: Unveiling the Impact of Gene Presence/Absence Variation in Driving Inter-Individual Sequence Diversity within the CRP-I Gene Family in Mytilus spp
Source: Genes (Basel). 2023 Mar 24;14(4):787. doi: 10.3390/genes14040787 (PMC10138031; doi:10.3390/genes14040787)
Supplement: Supplementary file 1 [file genes-14-00787-s001.zip]

Archive with 3 entries (3 files):
- Supplementary Figures.pdf
- Supplementary_Data_Note_1_modified.pdf
- Supplementary_tables.xlsx
